# Supplementary material for: Non‐invasive sampling reveals low mitochondrial genetic diversity for an island endemic species: The critically endangered Grenada Dove Leptotila wellsi
Source: Ecol Evol. 2023 Nov 23;13(11):e10767. doi: 10.1002/ece3.10767 (PMC10667608; doi:10.1002/ece3.10767)
Supplement: Supplementary file 2 — Appendix S2. [file ECE3-13-e10767-s002.csv]

Sample Information							NCBI BLAST SCORES				Sequence length		Eurofins Electropheregram report
							Cyt_b_32-316*		ND2_L5126_H5766^				Sequence quality?
Sample_name	Sample_type	Collection_Site	Collection_date	GPS_Cordinate	Sex	Haplotype	total score	Per. Ident	total score	Per. Ident	Cyt b	ND2	Cyt b	ND2
ES2	Egg shell	Mount Hartman	May-18	NA	F	A	See Chapter 3				786	965	High	High
ES3	Egg shell	Mount Hartman	09/05/2017	20P 0636525 1328392	F	A	990	96.35%	894	96.17%	786	965	High	High
F5	Body Feather	Mount Hartman	31/07/2014	20P 636381.32 1328478.49	?	A	869	95.73%	835	95.93%	786	688	High	Low
M001	Body Feather	Mount Hartman	05/07/2015	20P 0636518 1328292	M	A	970	95.56%	881	96.12%	786	965	High	High
M005	Body Feather	Mount Hartman	05/07/2015	20P 0636400 1328395	M	A	983	96.18%	872	96.58%	786	965	High	High
M010	Body Feather	Mount Hartman	06/07/2015	20P 0636398 1328374	M	A	983	96.18%	843	95.80%	786	965	High	High
M012	Body Feather	Mount Hartman	07/07/2015	20P 0636340 1328396	M	A	987	96.05%	887	95.83%	786	965	High	High
M018	Body Feather	Mount Hartman	10/07/2015	20P 636348.09 1328386.86	F	A	992	96.07%	881	96.28%	786	965	High	High
M021	Body Feather	Mount Hartman	10/07/2015	20P 636348.63 1328269.29	F	A	981	96.32%	869	96.06%	786	965	High	High
M036	Body Feather	Mount Hartman	17/05/2017	20P 0636329 1328024	M	A	983	96.47%	865	96.05%	786	965	High	High
M045	Body Feather	Mount Hartman	17/05/2017	20P 0636334 1327817	M	NA	976	96.15%	872	95.60%	786	688	Low	High
M055	Body Feather	Mount Hartman	17/05/2017	20P 636362.23 1328294.07	M	A	979	96.02%	874	96.76%	786	965	High	High
M064	Body Feather	Mount Hartman	09/05/2018	20P 0636396 1328369	M	A	974	96.14%	874	96.76%	786	965	High	High
M107	Body Feather	Mount Hartman	NA	20P 636342.12 1328310.52	M	A	950	96.06%	841	95.95%	786	965	High	High
M108	Body Feather	Mount Hartman	NA	20P 636362.21 1328297.78	F	A	972	95.70%	839	95.95%	786	965	High	High
M110	Body Feather	Mount Hartman	NA	20P 636498.41 1328276.28	?	NA	983	96.18%	850	95.33%	786	688	High	Low
M111	Body Feather	Mount Hartman	NA	20P 636342.22 1328288.40	M	A	987	96.05%	889	95.98%	786	965	High	High
M116	Body Feather	Mount Hartman	NA	20P 636425.49 1328342.31	M	A	992	96.07%	880	96.28%	786	965	High	High
G11	Secondary Feathers	Perseverance	May-17	NA	M	A	See Chapter 3				786	965	High	High
P05	Body Feather	Perseverance	07/07/2015	20 P 0636199 1338500	?	NA	994	95.93%	867	96.39%	786	688	High	Low
P06	Body Feather	Perseverance	07/07/2015	20 P 0636193 1338495	?	A	983	96.04%	837	96.27%	786	965	High	High
P22	Body Feather	Perseverance	18/05/2017	20P0636197 UTM1338407	M	B	972	95.99%	843	96.12%	786	965	High	High
P28	Body Feather	Perseverance	18/05/2017	20P0636207UTM1338403	M	B	979	95.88%	874	96.42%	786	965	High	High
P31	Body Feather	Perseverance	18/05/2017	20P0636288 UTM1338453	M	B	1003	96.25%	872	95.61%	786	965	High	High
P32	Body Feather	Perseverance	18/05/2017	20P0636288 UTM1338453	M	B	974	96.29%	876	95.93%	786	965	High	High
P34	Body Feather	Perseverance	18/05/2017	20P0636170 UTM1338434	M	B	983	96.18%	843	96.13%	786	965	High	High
P39	Body Feather	Perseverance	18/05/2017	20P0636170 UTM1338434	M	NA	985	96.33%	850	96.32%	786	688	High	Low
P40	Body Feather	Perseverance	18/05/2017	20P0636170 UTM1338434	?	B	1002	96.39%	876	96.25%	786	965	High	High
P45	Body Feather	Perseverance	18/05/2017	20P0636288 UTM1338456	?	NA	996	96.22%	835	96.27%	786	688	High	Low
P46	Body Feather	Perseverance	18/05/2017	20P0636288 UTM1338456	?	NA	1007	96.41%	822	94.56%	786	688	High	Low
*Top 14 search results were Leptotila species; Total score and Per. Ident values given for top match: Leptotila cassini Accession Number: HQ993505.1
^Top 28 search results were Leptotila species; Total score and Per. Ident values given for top match: Leptotila plumbeiceps Accession Number: HQ993544.1
? Sequence quality based on average quality score reported on electropheregram per sequence where high is defined at average quality >=30 and high peak calls and low defined as average quality is 0-29 and low peaks calls.
TITLE: Non-invasive sampling reveals low mitochondrial genetic diversity an island endemic species: the Critically Endangered Grenada Dove Leptotila wellsi Authors: Catherine Peters (Corresponding author: c.peters@chester.ac.uk; Conservation Biology Research Group, Department of Biological Sciences, University of Chester, Chester, CH1 4BJ, UK), Matthew Geary, Charlotte Hosie, Howard Nelson, Bonni…
